# Supplementary material for: Mechanism of Chinese Medicine Herbs Effects on Chronic Heart Failure Based on Metabolic Profiling
Source: Front Pharmacol. 2017 Nov 22;8:864. doi: 10.3389/fphar.2017.00864 (PMC5702651; doi:10.3389/fphar.2017.00864)
Supplement: Supplementary Table 2 — Proteins and KEGG Pathways list. [file Table2.XLSX]

## Sheet: Proteins
MOL_Name	PROT_Name	UniProt ID	Gene Name	Type
LysoPE(18:0/0:0)	Ectonucleotide pyrophosphatase/phosphodiesterase family member 2	Q13822	ENPP2	8q24.1	Unknown
LysoPE(16:0/0:0)	Ectonucleotide pyrophosphatase/phosphodiesterase family member 2	Q13822	ENPP2	8q24.1	Unknown
LysoPE(20:4(5Z,8Z,11Z,14Z)/0:0)	Ectonucleotide pyrophosphatase/phosphodiesterase family member 2	Q13822	ENPP2	8q24.1	Unknown
LysoPE(18:2(9Z,12Z)/0:0)	Ectonucleotide pyrophosphatase/phosphodiesterase family member 2	Q13822	ENPP2	8q24.1	Unknown
LysoPE(22:6(4Z,7Z,10Z,13Z,16Z,19Z)/0:0)	Ectonucleotide pyrophosphatase/phosphodiesterase family member 2	Q13822	ENPP2	8q24.1	Unknown
LysoPC(15:0)	Acyl-protein thioesterase 1	O75608	LYPLA1	Enzyme
LysoPC(15:0)	Group XV phospholipase A2	Q8NCC3	PLA2G15	Unknown
LysoPC(15:0)	Calcium-dependent phospholipase A2	P39877	PLA2G5	Unknown
LysoPC(15:0)	Group IIF secretory phospholipase A2	Q9BZM2	PLA2G2F	Unknown
LysoPC(15:0)	Cytosolic phospholipase A2	P47712	PLA2G4A	Unknown
LysoPC(15:0)	Phospholipase A2	P04054	PLA2G1B	Unknown
LysoPC(15:0)	Group XIIB secretory phospholipase A2-like protein	Q9BX93	PLA2G12B	Unknown
LysoPC(15:0)	Group 10 secretory phospholipase A2	O15496	PLA2G10	Unknown
LysoPC(15:0)	Group IIE secretory phospholipase A2	Q9NZK7	PLA2G2E	Unknown
LysoPC(15:0)	Acyl-protein thioesterase 2	O95372	LYPLA2	Enzyme
LysoPC(15:0)	85/88 kDa calcium-independent phospholipase A2	O60733	PLA2G6	Unknown
LysoPC(15:0)	Phosphatidylcholine-sterol acyltransferase	P04180	LCAT	Enzyme
LysoPC(15:0)	Eosinophil lysophospholipase	Q05315	CLC	Enzyme
LysoPC(15:0)	Group IID secretory phospholipase A2	Q9UNK4	PLA2G2D	Unknown
LysoPC(15:0)	Platelet-activating factor acetylhydrolase	Q13093	PLA2G7	Enzyme
LysoPC(15:0)	Platelet-activating factor acetylhydrolase IB subunit gamma	Q15102	PAFAH1B3	Enzyme
LysoPC(15:0)	Platelet-activating factor acetylhydrolase IB subunit beta	P68402	PAFAH1B2	Enzyme
LysoPC(15:0)	Group 3 secretory phospholipase A2	Q9NZ20	PLA2G3	Unknown
LysoPC(15:0)	Platelet-activating factor acetylhydrolase 2, cytoplasmic	Q99487	PAFAH2	Enzyme
LysoPC(15:0)	Lysophospholipid acyltransferase 5	Q6P1A2	LPCAT3	Enzyme
LysoPC(15:0)	Lysophosphatidylcholine acyltransferase 1	Q8NF37	LPCAT1	Unknown
LysoPC(15:0)	Lysophosphatidylcholine acyltransferase 2	Q7L5N7	LPCAT2	Enzyme
LysoPC(15:0)	60 kDa lysophospholipase	Q86U10	ASPG	Enzyme
LysoPC(15:0)	Phospholipase B1, membrane-associated	Q6P1J6	PLB1	Unknown
LysoPC(15:0)	Cytosolic phospholipase A2 beta	P0C869	PLA2G4B	Unknown
Arachidonic acid	Fatty acid synthase	P49327	FASN	Enzyme
Arachidonic acid	Calcium-dependent phospholipase A2	P39877	PLA2G5	Unknown
Arachidonic acid	Group IIF secretory phospholipase A2	Q9BZM2	PLA2G2F	Unknown
Arachidonic acid	Cytosolic phospholipase A2	P47712	PLA2G4A	Unknown
Arachidonic acid	Phospholipase A2	P04054	PLA2G1B	Unknown
Arachidonic acid	Group XIIB secretory phospholipase A2-like protein	Q9BX93	PLA2G12B	Unknown
Arachidonic acid	Group 10 secretory phospholipase A2	O15496	PLA2G10	Unknown
Arachidonic acid	Galactoside-binding soluble lectin 13	Q9UHV8	LGALS13	Enzyme
Arachidonic acid	Group IIE secretory phospholipase A2	Q9NZK7	PLA2G2E	Unknown
Arachidonic acid	Group XIIA secretory phospholipase A2	Q9BZM1	PLA2G12A	Unknown
Arachidonic acid	85/88 kDa calcium-independent phospholipase A2	O60733	PLA2G6	Unknown
Arachidonic acid	Eosinophil lysophospholipase	Q05315	CLC	Enzyme
Arachidonic acid	Phospholipase A2, membrane associated	P14555	PLA2G2A	Unknown
Arachidonic acid	Group IID secretory phospholipase A2	Q9UNK4	PLA2G2D	Unknown
Arachidonic acid	Pancreatic triacylglycerol lipase	P16233	PNLIP	Enzyme
Arachidonic acid	Hepatic triacylglycerol lipase	P11150	LIPC	Enzyme
Arachidonic acid	Inactive pancreatic lipase-related protein 1	P54315	PNLIPRP1	Enzyme
Arachidonic acid	Patatin-like phospholipase domain-containing protein 3	Q9NST1	PNPLA3	Enzyme
Arachidonic acid	Gastric triacylglycerol lipase	P07098	LIPF	Enzyme
Arachidonic acid	Endothelial lipase	Q9Y5X9	LIPG	Enzyme
Arachidonic acid	Bile salt-activated lipase	P19835	CEL	Unknown
Arachidonic acid	Pancreatic lipase-related protein 2	P54317	PNLIPRP2	Enzyme
Arachidonic acid	Lipoprotein lipase	P06858	LPL	Enzyme
Arachidonic acid	Cytochrome P450 4A11	Q02928	CYP4A11	Unknown
Arachidonic acid	Liver carboxylesterase 1	P23141	CES1	Enzyme
Arachidonic acid	Cocaine esterase	O00748	CES2	Enzyme
Arachidonic acid	Cholinesterase	P06276	BCHE	Enzyme
Arachidonic acid	Cytosolic phospholipase A2 gamma	Q9UP65	PLA2G4C	Unknown
Arachidonic acid	Hormone-sensitive lipase	Q05469	LIPE	Unknown
Arachidonic acid	Group 3 secretory phospholipase A2	Q9NZ20	PLA2G3	Unknown
Arachidonic acid	Bile acid-CoA:amino acid N-acyltransferase	Q14032	BAAT	Enzyme
Arachidonic acid	Acylphosphatase-2	P14621	ACYP2	Enzyme
Arachidonic acid	Acylphosphatase-1	P07311	ACYP1	Enzyme
Arachidonic acid	Aminoacylase-1	Q03154	ACY1	Unknown
Arachidonic acid	Aspartoacylase	P45381	ASPA	Enzyme
Arachidonic acid	Aspartoacylase-2	Q96HD9	ACY3	Enzyme
Arachidonic acid	Arachidonate 5-lipoxygenase	P09917	ALOX5	Unknown
Arachidonic acid	Arachidonate 15-lipoxygenase B	O15296	ALOX15B	Unknown
Arachidonic acid	Arachidonate 12-lipoxygenase, 12S-type	P18054	ALOX12	Unknown
Arachidonic acid	Prostaglandin G/H synthase 2	P35354	PTGS2	Unknown
Arachidonic acid	Prostaglandin G/H synthase 1	P23219	PTGS1	Unknown
Arachidonic acid	Arachidonate 15-lipoxygenase	P16050	ALOX15	Unknown
Arachidonic acid	Leukotriene-B(4) omega-hydroxylase 1	P78329	CYP4F2	Unknown
Arachidonic acid	Leukotriene-B(4) omega-hydroxylase 2	Q08477	CYP4F3	Unknown
Arachidonic acid	Cytochrome P450 3A4	P08684	CYP3A4	Unknown
Arachidonic acid	Cytochrome P450 2C9	P11712	CYP2C9	Unknown
Arachidonic acid	Cytochrome P450 2C19	P33261	CYP2C19	Unknown
Arachidonic acid	Cytosolic acyl coenzyme A thioester hydrolase	O00154	ACOT7	Enzyme
Arachidonic acid	Acyl-coenzyme A thioesterase 2, mitochondrial	P49753	ACOT2	Enzyme
Arachidonic acid	Acyl-coenzyme A thioesterase 4	Q8N9L9	ACOT4	Enzyme
Arachidonic acid	Acyl-coenzyme A thioesterase 8	O14734	ACOT8	Enzyme
Arachidonic acid	Acid ceramidase	Q13510	ASAH1	Enzyme
Arachidonic acid	Homeodomain-interacting protein kinase 1	Q86Z02	HIPK1	Enzyme
Arachidonic acid	Cytochrome P450 2E1	P05181	CYP2E1	Unknown
Arachidonic acid	Cytochrome P450 4F11	Q9HBI6	CYP4F11	Unknown
Arachidonic acid	Cytochrome P450 3A43	Q9HB55	CYP3A43	Unknown
Arachidonic acid	Cytochrome P450 1B1	Q16678	CYP1B1	Unknown
Arachidonic acid	Cytochrome P450 2C18	P33260	CYP2C18	Unknown
Arachidonic acid	Cytochrome P450 2F1	P24903	CYP2F1	Unknown
Arachidonic acid	Cytochrome P450 4X1	Q8N118	CYP4X1	Unknown
Arachidonic acid	Cytochrome P450 2B6	P20813	CYP2B6	Unknown
Arachidonic acid	Cytochrome P450 3A5	P20815	CYP3A5	Unknown
Arachidonic acid	Cytochrome P450 2A13	Q16696	CYP2A13	Unknown
Arachidonic acid	Cytochrome P450 3A7	P24462	CYP3A7	Unknown
Arachidonic acid	Cytochrome P450 4B1	P13584	CYP4B1	Unknown
Arachidonic acid	Cytochrome P450 4Z1	Q86W10	CYP4Z1	Unknown
Arachidonic acid	Cytochrome P450 1A2	P05177	CYP1A2	Unknown
Arachidonic acid	Cytochrome P450 19A1	P11511	CYP19A1	Unknown
Arachidonic acid	Cytochrome P450 2C8	P10632	CYP2C8	Unknown
Arachidonic acid	Cytochrome P450 2S1	Q96SQ9	CYP2S1	Unknown
Arachidonic acid	Cytochrome P450 4F8	P98187	CYP4F8	Unknown
Arachidonic acid	Cytochrome P450 2J2	P51589	CYP2J2	Unknown
Arachidonic acid	Cytochrome P450 2A7	P20853	CYP2A7	Unknown
Arachidonic acid	Cytochrome P450 2A6	P11509	CYP2A6	Unknown
Arachidonic acid	Peroxisome proliferator-activated receptor gamma	P37231	PPARG	Enzyme
Arachidonic acid	Long-chain fatty acid transport protein 6	Q9Y2P4	SLC27A6	Enzyme
Arachidonic acid	Fatty-acid amide hydrolase 1	O00519	FAAH	Enzyme
Arachidonic acid	Arachidonate 12-lipoxygenase, 12R-type	O75342	ALOX12B	Unknown
Arachidonic acid	Long-chain fatty acid transport protein 3	Q5K4L6	SLC27A3	Enzyme
Arachidonic acid	Patatin-like phospholipase domain-containing protein 4	P41247	PNPLA4	Enzyme
Arachidonic acid	Long-chain fatty acid transport protein 1	Q6PCB7	SLC27A1	Transporter
Arachidonic acid	Solute carrier organic anion transporter family member 2A1	Q92959	SLCO2A1	Transporter
Arachidonic acid	Long-chain fatty acid transport protein 4	Q6P1M0	SLC27A4	Enzyme
Arachidonic acid	Cytochrome P450 4A22	Q5TCH4	CYP4A22	Unknown
Arachidonic acid	60 kDa lysophospholipase	Q86U10	ASPG	Enzyme
Arachidonic acid	Phospholipase B1, membrane-associated	Q6P1J6	PLB1	Unknown
Arachidonic acid	Patatin-like phospholipase domain-containing protein 2	Q96AD5	PNPLA2	Enzyme
Arachidonic acid	Cytochrome P450, family 1, subfamily A, polypeptide 1	A0N0X8	CYP1A1	Enzyme
Arachidonic acid	Cytosolic phospholipase A2 delta	Q86XP0	PLA2G4D	Unknown
Arachidonic acid	Cytosolic phospholipase A2 epsilon	Q3MJ16	PLA2G4E	Unknown
Arachidonic acid	Cytosolic phospholipase A2 zeta	Q68DD2	PLA2G4F	Unknown
Arachidonic acid	Calcium-independent phospholipase A2-gamma	Q9NP80	PNPLA8	Unknown
Arachidonic acid	Cytochrome P450 4F22	Q6NT55	CYP4F22	Unknown
Arachidonic acid	Cytosolic phospholipase A2 beta	P0C869	PLA2G4B	Unknown
Arachidonic acid	Putative neutral ceramidase C	P0C7U2	ASAH2C	Enzyme
Arachidonic acid	Alkaline ceramidase 2	Q5QJU3	ACER2	Enzyme
Arachidonic acid	Neutral ceramidase	Q9NR71	ASAH2	Enzyme
Arachidonic acid	Fatty-acid amide hydrolase 2	Q6GMR7	FAAH2	Enzyme
Arachidonic acid	Cytochrome P450 2D6	Q6NWU0	CYP2D6	Enzyme
Arachidonic acid	Carboxylesterase 5A	Q6NT32	CES5A	Enzyme
Arachidonic acid	Alkaline ceramidase 1	Q8TDN7	ACER1	Enzyme
Arachidonic acid	Neuropathy target esterase	Q8IY17	PNPLA6	Enzyme
Arachidonic acid	Oxoeicosanoid receptor 1	Q8TDS5	OXER1	Unknown
Arachidonic acid	Pancreatic lipase-related protein 3	Q17RR3	PNLIPRP3	Enzyme
Arachidonic acid	Acyl-coenzyme A thioesterase 1	Q86TX2	ACOT1	Enzyme
Arachidonic acid	Carnitine palmitoyltransferase 1B isoform a variant	Q53FV7		Enzyme
Arachidonic acid	Carboxylesterase 3	Q6UWW8	CES3	Enzyme
Arachidonic acid	CREB3L2-PPARgamma	Q86WD1		Unknown
Arachidonic acid	ADFP protein	Q6FHZ7	ADFP	Unknown
Arachidonic acid	Peroxisome proliferator activated-receptor gamma	Q9UEF6	ppar gamma2	Unknown
Arachidonic acid	Peroxisome proliferative activated receptor gamma isoform 2 variant	Q53EW1		Unknown
Arachidonic acid	CPT1B protein	A2RRE8	CPT1B	Unknown
Arachidonic acid	Peroxisome proliferator-activated receptor	Q6L9M1	PPARG	Unknown
Arachidonic acid	CPT1B protein	A5PLL0	CPT1B	Unknown
Arachidonic acid	HRAS-like suppressor 3	P53816	PLA2G16	Unknown
Linoleic acid	Acyl-protein thioesterase 1	O75608	LYPLA1	Enzyme
Linoleic acid	Group XV phospholipase A2	Q8NCC3	PLA2G15	Unknown
Linoleic acid	Calcium-dependent phospholipase A2	P39877	PLA2G5	Unknown
Linoleic acid	Group IIF secretory phospholipase A2	Q9BZM2	PLA2G2F	Unknown
Linoleic acid	Cytosolic phospholipase A2	P47712	PLA2G4A	Unknown
Linoleic acid	Phospholipase A2	P04054	PLA2G1B	Unknown
Linoleic acid	Group XIIB secretory phospholipase A2-like protein	Q9BX93	PLA2G12B	Unknown
Linoleic acid	Group 10 secretory phospholipase A2	O15496	PLA2G10	Unknown
Linoleic acid	Group IIE secretory phospholipase A2	Q9NZK7	PLA2G2E	Unknown
Linoleic acid	Acyl-protein thioesterase 2	O95372	LYPLA2	Enzyme
Linoleic acid	85/88 kDa calcium-independent phospholipase A2	O60733	PLA2G6	Unknown
Linoleic acid	Phosphatidylcholine-sterol acyltransferase	P04180	LCAT	Enzyme
Linoleic acid	Eosinophil lysophospholipase	Q05315	CLC	Enzyme
Linoleic acid	Group IID secretory phospholipase A2	Q9UNK4	PLA2G2D	Unknown
Linoleic acid	Platelet-activating factor acetylhydrolase	Q13093	PLA2G7	Enzyme
Linoleic acid	Platelet-activating factor acetylhydrolase IB subunit gamma	Q15102	PAFAH1B3	Enzyme
Linoleic acid	Platelet-activating factor acetylhydrolase IB subunit beta	P68402	PAFAH1B2	Enzyme
Linoleic acid	Group 3 secretory phospholipase A2	Q9NZ20	PLA2G3	Unknown
Linoleic acid	Platelet-activating factor acetylhydrolase 2, cytoplasmic	Q99487	PAFAH2	Enzyme
Linoleic acid	Lysophospholipid acyltransferase 5	Q6P1A2	LPCAT3	Enzyme
Linoleic acid	Lysophosphatidylcholine acyltransferase 1	Q8NF37	LPCAT1	Unknown
Linoleic acid	Lysophosphatidylcholine acyltransferase 2	Q7L5N7	LPCAT2	Enzyme
Linoleic acid	60 kDa lysophospholipase	Q86U10	ASPG	Enzyme
Linoleic acid	Phospholipase B1, membrane-associated	Q6P1J6	PLB1	Unknown
Linoleic acid	Cytosolic phospholipase A2 beta	P0C869	PLA2G4B	Unknown

## Sheet:  KEGG Pathways
Category	Term	Count	%	PValue	Genes	List Total	Pop Hits	Pop Total	Fold Enrichment	Bonferroni	Benjamini	FDR
KEGG_PATHWAY	hsa00590:Arachidonic acid metabolism	36	30.2521	1.10784e-50	Q86XP0, P14555, Q3MJ16, P09917, Q9BX93, P33261, O60733, Q9NZK7, Q9BZM1, P53816, Q9BZM2, Q6P1J6, P05181, P23219, Q9UP65, O15296, Q68DD2, Q08477, P18054, P35354, P78329, P04054, P20813, O15496, P10632, P11712, O75342, P47712, Q9UNK4, P39877, P51589, Q9NZ20, P16050, Q02928, P0C869, P98187	101	62	6910	39.7253	8.30881e-49	8.30881e-49	1.16268e-47
KEGG_PATHWAY	hsa00591:Linoleic acid metabolism	27	22.6891	1.56013e-46	Q86XP0, P14555, Q3MJ16, Q9BX93, P33261, O60733, Q9NZK7, Q9BZM1, P53816, Q9BZM2, Q6P1J6, P05181, Q9UP65, Q68DD2, P04054, O15496, P10632, P11712, P47712, P05177, Q9UNK4, P39877, P51589, Q9NZ20, P16050, P0C869, P08684	101	29	6910	63.6975	1.1701e-44	5.85049e-45	1.63736e-43
KEGG_PATHWAY	hsa01100:Metabolic pathways	74	62.1849	3.5924e-34	Q3MJ16, P54317, Q9BX93, P54315, P33260, Q15102, P33261, P16233, P11509, Q9NZK7, Q9Y5X9, Q9BZM1, Q9BZM2, P23219, P05181, Q9UP65, P45381, Q68DD2, P49753, P18054, P35354, Q7L5N7, P78329, P11712, P47712, Q9NST1, P05177, Q14032, Q9UNK4, Q13510, P39877, Q96AD5, P11511, A0N0X8, P16050, Q02928, P08684, Q8N9L9, P24462, P14555, Q86XP0, P09917, P11150, Q03154, P68402, Q86TX2, O60733, P53816, Q6P1J6, Q8TDN7,…	101	1228	6910	4.12278	2.6943e-32	8.981e-33	3.77024e-31
KEGG_PATHWAY	hsa00565:Ether lipid metabolism	25	21.0084	1.09614e-33	P14555, Q86XP0, Q3MJ16, Q68DD2, Q9BX93, Q7L5N7, P04054, P68402, Q15102, O15496, P47712, O60733, Q9UNK4, Q99487, P39877, Q9NZK7, Q9BZM1, Q9BZM2, P53816, Q6P1J6, Q9NZ20, P0C869, Q8NF37, Q13093, Q9UP65	101	45	6910	38.0088	8.22108e-32	2.05527e-32	1.15041e-30
KEGG_PATHWAY	hsa00592:alpha-Linolenic acid metabolism	19	15.9664	6.87808e-29	Q86XP0, P14555, Q3MJ16, Q68DD2, Q9BX93, P04054, O15496, P47712, O60733, Q9UNK4, P39877, Q9NZK7, Q9BZM1, P53816, Q9BZM2, Q6P1J6, Q9NZ20, P0C869, Q9UP65	101	25	6910	51.996	5.15856e-27	1.03171e-27	7.21858e-26
KEGG_PATHWAY	hsa00564:Glycerophospholipid metabolism	27	22.6891	3.12005e-27	Q86XP0, P14555, Q3MJ16, Q6P1A2, Q8NCC3, Q9BX93, O60733, Q9NZK7, Q9BZM1, P53816, O95372, Q9BZM2, Q6P1J6, Q9UP65, Q68DD2, Q7L5N7, P04054, O15496, P04180, P47712, Q9UNK4, P39877, Q8IY17, O75608, Q9NZ20, P0C869, Q8NF37	101	95	6910	19.4445	2.34003e-25	3.90006e-26	3.2745e-24
KEGG_PATHWAY	hsa04975:Fat digestion and absorption	15	12.605	7.59926e-17	P14555, P54317, Q9BX93, P54315, P04054, O15496, P16233, P19835, P07098, Q9UNK4, Q9NZK7, P39877, Q9BZM1, Q9BZM2, Q9NZ20	101	39	6910	26.3138	8.32667e-15	1.22125e-15	1.11022e-13
KEGG_PATHWAY	hsa04726:Serotonergic synapse	20	16.8067	7.21518e-16	Q8N118, Q86XP0, O15296, Q68DD2, Q3MJ16, P09917, P18054, P35354, P33260, P33261, Q6NWU0, P10632, P11712, O75342, P47712, P51589, P16050, P0C869, P23219, Q9UP65	101	111	6910	12.3272	4.996e-14	6.21725e-15	6.99441e-13
KEGG_PATHWAY	hsa04270:Vascular smooth muscle contraction	19	15.9664	4.54131e-14	Q86XP0, P14555, Q3MJ16, Q68DD2, Q9BX93, P04054, O15496, P47712, O60733, Q9UNK4, P39877, Q9NZK7, Q5TCH4, Q9BZM1, Q9BZM2, Q9NZ20, Q02928, P0C869, Q9UP65	101	119	6910	10.9235	3.40561e-12	3.78364e-13	4.76508e-11
KEGG_PATHWAY	hsa05204:Chemical carcinogenesis	15	12.605	4.79395e-12	P24462, Q9HB55, Q16696, P35354, P20815, P33260, P33261, P10632, P11712, P05177, P11509, A0N0X8, Q16678, P05181, P08684	101	80	6910	12.828	3.59546e-10	3.59546e-11	5.03126e-09
KEGG_PATHWAY	hsa04913:Ovarian steroidogenesis	12	10.084	6.15806e-11	Q86XP0, Q3MJ16, Q68DD2, P09917, P35354, P51589, P11511, A0N0X8, Q16678, P0C869, P47712, Q9UP65	101	49	6910	16.7549	4.61855e-09	4.19868e-10	6.46291e-08
KEGG_PATHWAY	hsa00830:Retinol metabolism	13	10.9244	9.20622e-11	P24462, P05177, P41247, P11509, A0N0X8, P20815, Q96SQ9, P33260, Q02928, P20813, P10632, P11712, P08684	101	65	6910	13.6832	6.90467e-09	5.75389e-10	9.66197e-08
KEGG_PATHWAY	hsa00980:Metabolism of xenobiotics by cytochrome P450	13	10.9244	4.50681e-10	Q16696, P20815, P20813, Q6NWU0, P11712, P24903, P05177, P11509, Q96SQ9, A0N0X8, Q16678, P05181, P08684	101	74	6910	12.019	3.3801e-08	2.60008e-09	4.72991e-07
KEGG_PATHWAY	hsa04972:Pancreatic secretion	14	11.7647	5.5155e-10	P14555, P54317, Q9BX93, P54315, P04054, O15496, P16233, P19835, Q9UNK4, Q9NZK7, P39877, Q9BZM1, Q9BZM2, Q9NZ20	101	93	6910	10.2992	4.13663e-08	2.95473e-09	5.78855e-07
KEGG_PATHWAY	hsa00561:Glycerolipid metabolism	11	9.2437	7.49513e-09	P07098, Q9Y5X9, Q17RR3, P06858, P54317, Q96AD5, P54315, P11150, P16233, P19835, Q9NST1	101	58	6910	12.9754	5.62134e-07	3.74756e-08	7.86617e-06
KEGG_PATHWAY	hsa04014:Ras signaling pathway	18	15.1261	1.83327e-08	Q86XP0, P14555, Q3MJ16, Q68DD2, Q9BX93, P04054, O15496, P47712, O60733, Q9UNK4, P39877, Q9NZK7, Q9BZM1, P53816, Q9BZM2, Q9NZ20, P0C869, Q9UP65	101	226	6910	5.44905	1.37495e-06	8.59344e-08	1.92402e-05
KEGG_PATHWAY	hsa00982:Drug metabolism - cytochrome P450	10	8.40336	4.70654e-07	P05177, P11509, P20815, P20813, P05181, P33261, Q6NWU0, P10632, P11712, P08684	101	68	6910	10.0612	3.52984e-05	2.07641e-06	0.000493952
KEGG_PATHWAY	hsa00140:Steroid hormone biosynthesis	8	6.72269	1.7686e-05	P24462, P05177, P11511, A0N0X8, P20815, Q16678, P05181, P08684	101	58	6910	9.43667	0.00132558	7.36896e-05	0.01856
KEGG_PATHWAY	hsa04750:Inflammatory mediator regulation of TRP channels	9	7.56303	7.81362e-05	Q86XP0, Q3MJ16, Q68DD2, P18054, P51589, P0C869, P47712, O60733, Q9UP65	101	98	6910	6.28309	0.0058433	0.000308397	0.0819738
KEGG_PATHWAY	hsa04370:VEGF signaling pathway	7	5.88235	0.000230569	Q86XP0, Q3MJ16, Q68DD2, P35354, P0C869, P47712, Q9UP65	101	61	6910	7.851	0.017146	0.000864359	0.241718
KEGG_PATHWAY	hsa01040:Biosynthesis of unsaturated fatty acids	5	4.20168	0.00029601	Q14032, Q8N9L9, P49753, Q86TX2, O00154	101	23	6910	14.873	0.0219593	0.00105678	0.310227
KEGG_PATHWAY	hsa04730:Long-term depression	6	5.04202	0.00166993	Q86XP0, Q3MJ16, Q68DD2, P0C869, P47712, Q9UP65	101	60	6910	6.84158	0.117811	0.00568149	1.73877
KEGG_PATHWAY	hsa03320:PPAR signaling pathway	6	5.04202	0.00272698	Q6P1M0, P06858, Q53FV7, A5PLL0, Q6PCB7, Q6L9M1, P37231, A2RRE8, Q9Y2P4	101	67	6910	6.12679	0.185192	0.00886496	2.82521
KEGG_PATHWAY	hsa04664:Fc epsilon RI signaling pathway	6	5.04202	0.00291016	Q86XP0, Q3MJ16, Q68DD2, P0C869, P47712, Q9UP65	101	68	6910	6.03669	0.196341	0.00906617	3.01238
KEGG_PATHWAY	hsa05231:Choline metabolism in cancer	7	5.88235	0.00330763	Q86XP0, Q3MJ16, Q68DD2, O75608, P0C869, P47712, Q9UP65	101	101	6910	4.74169	0.220017	0.00989011	3.41737
KEGG_PATHWAY	hsa00062:Fatty acid elongation	4	3.36134	0.00536814	Q8N9L9, P49753, Q86TX2, O00154	101	25	6910	10.9465	0.332152	0.0154068	5.49246
KEGG_PATHWAY	hsa04923:Regulation of lipolysis in adipocytes	5	4.20168	0.00853032	P53816, Q96AD5, P35354, P23219, Q05469	101	56	6910	6.10856	0.474034	0.023516	8.59866
KEGG_PATHWAY	hsa04912:GnRH signaling pathway	6	5.04202	0.0100066	Q86XP0, Q3MJ16, Q68DD2, P0C869, P47712, Q9UP65	101	91	6910	4.51093	0.529649	0.0265788	10.0169
KEGG_PATHWAY	hsa04611:Platelet activation	7	5.88235	0.0111394	Q86XP0, Q3MJ16, Q68DD2, P23219, P0C869, P47712, Q9UP65	101	130	6910	3.68393	0.568353	0.0285549	11.0917
KEGG_PATHWAY	hsa04724:Glutamatergic synapse	6	5.04202	0.0243913	Q86XP0, Q3MJ16, Q68DD2, P0C869, P47712, Q9UP65	101	114	6910	3.60083	0.843081	0.0598672	22.8301
KEGG_PATHWAY	hsa04921:Oxytocin signaling pathway	7	5.88235	0.0266012	Q86XP0, Q3MJ16, Q68DD2, P35354, P0C869, P47712, Q9UP65	101	158	6910	3.03108	0.867624	0.0631474	24.6451
KEGG_PATHWAY	hsa00983:Drug metabolism - other enzymes	4	3.36134	0.0284935	P11509, P23141, O00748, P08684	101	46	6910	5.9492	0.8856	0.0655075	26.1685
KEGG_PATHWAY	hsa00600:Sphingolipid metabolism	4	3.36134	0.0301245	Q13510, Q9NR71, Q5QJU3, Q8TDN7	101	47	6910	5.82262	0.899145	0.0671559	27.459
KEGG_PATHWAY	hsa00232:Caffeine metabolism	2	1.68067	0.0703144	P05177, P11509	101	5	6910	27.3663	0.995781	0.148562	53.475
KEGG_PATHWAY	hsa04931:Insulin resistance	5	4.20168	0.0708749	Q6P1M0, Q53FV7, A5PLL0, Q6PCB7, Q5K4L6, A2RRE8, Q9Y2P4	101	108	6910	3.1674	0.995968	0.145745	53.7686
